# Supplementary material for: Future Risk of Bovine Tuberculosis (Mycobacterium bovis) Breakdown in Cattle Herds 2013–2018: A Dominance Analysis Approach
Source: Microorganisms. 2021 May 6;9(5):1004. doi: 10.3390/microorganisms9051004 (PMC8148532; doi:10.3390/microorganisms9051004)
Supplement: Supplementary file 1 [file microorganisms-09-01004-s001.zip]

Archive with 1 entries (1 files):
- microorganisms-1194905-supplementary.pdf
